# Supplementary material for: Acetol biosynthesis enables NADPH balance during nitrogen limitation in engineered Escherichia coli
Source: Microb Cell Fact. 2025 Mar 16;24:65. doi: 10.1186/s12934-025-02687-z (PMC11910842; doi:10.1186/s12934-025-02687-z)
Supplement: Supplementary file 1 — Supplementary Material 1. [file 12934_2025_2687_MOESM1_ESM.xlsx]

## Sheet: S1
Supplementary File S1. Definition of metabolic flux ratios and formulas used for determining the fluxes of glycerol metabolism in engineered E. coli.
