# Supplementary material for: Acetol biosynthesis enables NADPH balance during nitrogen limitation in engineered Escherichia coli
Source: Microb Cell Fact. 2025 Mar 16;24:65. doi: 10.1186/s12934-025-02687-z (PMC11910842; doi:10.1186/s12934-025-02687-z)
Supplement: Supplementary file 2 — Supplementary Material 2. [file 12934_2025_2687_MOESM2_ESM.xlsx]

## Sheet: S2
Supplementary File S2. Metabolic network model for growth of E. coli B4 on 2-13C glycerol used for 13C-MFA
Reaction_id	Reaction stoichiometry	Reaction stoichiometry and carbon transitions
glyc_up	glycerol --> DHAP	glycerol (abc) -> DHAP (abc)
actl_out	Actl --> Acetol	Actl (abc) -> Acetol (abc)
pyr_out	PYR --> Pyruvate	PYR (abc) -> Pyruvate (abc)
cit_out	Cit --> Citrate	Cit (abcdef)-> Citrate (abcdef)
co2_out	CO2 --> CO2out	CO2 (a) -> CO2out (a)
G6P_bm	G6P --> G6Pbm	G6P (abcdef) -> G6Pbm (abcdef)
PGA_bm	PGA --> PGAbm	PGA (abc) -> PGAbm (abc)
P5P_bm	P5P --> P5Pbm	P5P (abcde) -> P5Pbm (abcde)
PEP_bm	PEP --> PEPbm	PEP (abc) -> PEPbm (abc)
PYR_bm	PYR --> PYRbm	PYR (abc) -> PYRbm (abc)
OGA_bm	OGA --> OGAbm	OGA (abcde) -> OGAbm (abcde)
OAA_bm	OAA --> OAAbm	OAA (abcd) -> OAAbm (abcd)
E4P_bm	E4P --> E4Pbm	E4P (abcd) -> E4Pbm (abcd)
PHE_bm	PHE --> PHEbm	PHE (abcdefghi) -> PHEbm (abcdefghi)
ALA_bm	ALA --> ALAbm	ALA (abc) -> ALAbm (abc)
ASP_bm	ASP --> ASPbm	ASP (abcd) -> ASPbm (abcd)
GLU_bm	GLU --> GLUbm	GLU (abcde) -> GLUbm (abcde)
GLY_bm	GLY --> GLYbm	GLY (ab) -> GLYbm (ab)
HIS_bm	HIS --> HISbm	HIS (abcdef) -> HISbm (abcdef)
ILE_bm	ILE --> ILEbm	ILE (abcdef) -> ILEbm (abcdef)
LEU_bm	LEU --> LEUbm	LEU (abcdef) -> LEUbm (abcdef)
LYS_bm	LYS --> LYSbm	LYS (abcdef) -> LYSbm (abcdef)
SER_bm	SER --> SERbm	SER (abc) -> SERbm (abc)
THR_bm	THR --> THRbm	THR (abcd) -> THRbm (abcd)
TYR_bm	TYR --> TYRbm	TYR (abcdefghi) -> TYRbm (abcdefghi)
VAL_bm	VAL --> VALbm	VAL (abcde) -> VALbm (abcde)
PRO_bm	PRO --> PRObm	PRO (abc) -> PRObm (abc)
CYS_bm	CYS --> CYSbm	CYS (abc) -> CYSbm (abc)
GLN_bm	GLN --> GLNbm	GLN (abcde) -> GLNbm (abcde)
ASN_bm	ASN --> ASNbm	ASN (abcd) -> ASNbm (abcd)
ARG_bm	ARG --> ARGbm	ARG (abcdef) -> ARGbm (abcdef)
MET_bm	MET --> METbm	MET (abcde) -> METbm (abcde)
TRP_bm	TRP --> TRPbm	TRP (hijklabcdef) -> TRPbm (hijklabcdef)
pgm	G1P <=> G6P	G1P (abcdef) <-> G6P (abcdef)
pgi	F6P <=> G6P	F6P (abcdef) <-> G6P (abcdef)
fbp	FBP --> F6P	FBP (abcdef) -> F6P (abcdef)
pfk	F6P --> FBP	F6P (abcdef) -> FBP (abcdef)
fba	DHAP + GAP <=> FBP	DHAP (cba) + GAP (def) <-> FBP (abcdef)
tpi	DHAP <=> GAP	DHAP (abc) <-> GAP (abc)
gapdh	GAP --> BPG	GAP (abc) -> BPG (abc)
bpg	BPG --> PGA	BPG (abc) -> PGA (abc)
eno	PGA --> PEP	PGA (abc) -> PEP (abc)
pyk	PEP --> PYR	PEP (abc) -> PYR (abc)
zwf	G6P --> PG6	G6P (abcdef) -> PG6 (abcdef)
gnd	PG6 --> CO2 + P5P	PG6 (abcdef) -> P5P (bcdef) + CO2 (a)
TK1	2 P5P <=> GAP + S7P	P5P (abcde) + P5P (fghij) <-> GAP (cde) + S7P (abfghij)
TK2	E4P + P5P <=> F6P + GAP	P5P (abcde) + E4P (fghi) <-> GAP (cde) + F6P (abfghi)
TA	GAP + S7P <=> E4P + F6P	S7P (abcdefg) + GAP (hij) <-> E4P (defg) + F6P (abchij)
edp1	PG6 --> KDPG	PG6 (abcdef) -> KDPG (abcdef)
edp2	KDPG --> GAP + PYR	KDPG (abcdef) -> PYR (abc) + GAP (def)
pdh	PYR --> AcCoA + CO2	PYR (abc) -> AcCoA (bc) + CO2 (a)
citl	AcCoA + OAA --> Cit	OAA (cdef) + AcCoA (ab) -> Cit (fedcba)
acnA	Cit <=> Act	Cit (abcdef) <-> Act (abcdef)
acnB	Act <=> Icit	Act(abcdef) <-> Icit (abcdef)
idh	Icit <=> CO2 + OGA	Icit (abcdef) <-> OGA (abcef) + CO2 (d)
sdh	OGA --> CO2 + Suc	OGA (abcde) -> Suc (bcde) + CO2 (a)
frdA	Suc <=> Fum	Suc (abcd) <-> Fum (abcd)
fum	Fum <=> Mal	Fum (abcd) <-> Mal (abcd)
mdh	Mal <=> OAA	Mal (abcd) <-> OAA (abcd)
gs1	Icit --> Glx + Suc	Icit (abcdef) -> Glx (ab) + Suc (dcef)
gs2	AcCoA + Glx --> Mal	Glx (ab) + AcCoA (cd) -> Mal (abcd)
mae	Mal --> CO2 + PYR	Mal (abcd) -> PYR (abc) + CO2 (d)
pyc	CO2 + PEP --> OAA	PEP (abc) + CO2 (d) -> OAA (abcd)
pck	OAA --> CO2 + PEP	OAA (abcd) -> PEP (abc) + CO2 (d)
mgsA	DHAP --> Actl	DHAP (abc) -> Actl (abc)
gcl	2 Glx --> CO2 + PGA	Glx (ab) + Glx (cd) -> PGA (abd) + CO2 (c)
kiv_out	2 PYR --> CO2 + KIV	PYR (abc) + PYR (def) -> KIV (abcef) + CO2 (d)
cho_out	E4P + PYR --> CHO	E4P (abcd) + PYR (efg) -> CHO (fgabcde)
ala_out	PYR --> ALA	PYR (abc) -> ALA (abc)
asp_out	OAA --> ASP	OAA (abcd) -> ASP (abcd)
val_out	KIV --> VAL	KIV (abcde) -> VAL (abcde)
leu_out	AcCoA + KIV --> CO2 + LEU	KIV (abcde) + AcCoA (fg) -> LEU (bcdefg) + CO2 (a)
ser_out	BPG --> SER	BPG (abc) -> SER (abc)
gly_out	SER --> GLY + MTHF	SER (abc) -> GLY (ab) + MTHF (c)
his1_out	MTHF + P5P --> HIS	P5P (abcde) + MTHF (f) -> HIS (fedcba)
his2_out	GLU + MTHF --> HIS	GLU (abcde) + MTHF (f) -> HIS (fedcba)
thr_out	ASP --> THR	ASP (abcd) -> THR (abcd)
lys1_out	ASP + PYR --> CO2 + LYS	PYR (abc) + ASP (defg) -> LYS (bcdefg) + CO2 (a)
lys2_out	ASP + PYR --> CO2 + LYS	PYR (abc) + ASP (defg) -> LYS (abcefg) + CO2 (d)
ile_out	PYR + THR --> CO2 + ILE	THR (abcd) + PYR (efg) -> ILE (abcdfg) + CO2 (e)
glu_out	OGA --> GLU	OGA (abcde) -> GLU (abcde)
pro_out	GLU --> PRO	GLU (abcde) -> PRO (abcde)
phe_out	CHO + PYR --> CO2 + PHE	CHO (abcdefg) + PYR (hij) -> PHE (hijabcdef) + CO2 (g)
tyr_out	CHO + PYR --> CO2 + TYR	CHO (abcdefg) + PYR (hij) -> TYR (hijabcdef) + CO2 (g)
arg_out	GLU + urea --> ARG	GLU (abcde) + urea (f) -> ARG (abcdef)
asn_out	ASP --> ASN	ASP (abcd) -> ASN (abcd)
cys_out	SER --> CYS	SER (abc) -> CYS (abc)
gln_out	GLU --> GLN	GLU (abcde) -> GLN (abcde)
met_out	ASP + MTHF --> MET	ASP (abcd)+ MTHF (e) -> MET (abcde)
trp_out	CHO + P5P --> CO2 + TRP	CHO (abcdefg) + P5P (hijkl) -> TRP (hijklabcdef) + CO2 (g)
EX_urea	urea <=>
SP_glycerol	glycerol <--
DM_G6Pbm	G6Pbm -->
DM_PGAbm	PGAbm -->
DM_P5Pbm	P5Pbm -->
DM_PEPbm	PEPbm -->
DM_PYRbm	PYRbm -->
DM_OGAbm	OGAbm -->
DM_OAAbm	OAAbm -->
DM_E4Pbm	E4Pbm -->
DM_PHEbm	PHEbm -->
DM_ALAbm	ALAbm -->
DM_ASPbm	ASPbm -->
DM_GLUbm	GLUbm -->
DM_GLYbm	GLYbm -->
DM_HISbm	HISbm -->
DM_ILEbm	ILEbm -->
DM_LEUbm	LEUbm -->
DM_LYSbm	LYSbm -->
DM_SERbm	SERbm -->
DM_THRbm	THRbm -->
DM_TYRbm	TYRbm -->
DM_VALbm	VALbm -->
DM_PRObm	PRObm -->
DM_CYSbm	CYSbm -->
DM_GLNbm	GLNbm -->
DM_ASNbm	ASNbm -->
DM_ARGbm	ARGbm -->
DM_METbm	METbm -->
DM_TRPbm	TRPbm -->
DM_Citrate	Citrate -->
DM_CO2out	CO2out -->
DM_Acetol	Acetol -->
DM_Pyruvate	Pyruvate -->
