# Supplementary material for: Acetol biosynthesis enables NADPH balance during nitrogen limitation in engineered Escherichia coli
Source: Microb Cell Fact. 2025 Mar 16;24:65. doi: 10.1186/s12934-025-02687-z (PMC11910842; doi:10.1186/s12934-025-02687-z)
Supplement: Supplementary file 3 — Supplementary Material 3. [file 12934_2025_2687_MOESM3_ESM.xlsx]

## Sheet: S3
Supplementary File 3. Mass isotopomer distributions and average carbon labeling of metabolites during growth on 2-13C glycerol
Mass isotopomer distribution of metabolites in the growth phase						Average fractional labelling of metabolites in growth phase								Mass isotopomer distribution of metabolites in the nitrogen-limited phase						Average fractional labelling of metabolites in the nitrogen-limited phase
	Time points						Time points								Time points						Time points
Metabolites	13.75 h	15 h	16.33 h	17.80 h		Metabolites	13.75 h	15 h	16.33 h	17.80 h	Average	Standard deviation		Metabolites	24.25 h	25.37 h	26.37 h	27.37 h		Metabolites	24.25 h	25.37 h	26.37 h	27.37 h	Average	Standard deviation
PGA13_m0	0.0521002	0.0495529	0.0584741	0.0255521		PGA13	0.317133	0.317649	0.323226	0.327047	0.321264	0.00474104		PGA13_m0	0.0607671	0.039448	0.0345675	0.0682798		PGA13	0.313078	0.320184	0.321811	0.310573	0.316411	0.00543392
PGA13_m1	0.944402	0.949198	0.92745	0.971101		PGA23	0.494136	0.484591	0.497725	0.492095	0.492137	0.00554266		PGA13_m1	0.939233	0.960552	0.965432	0.93172		PGA23	0.488355	0.47646	0.476581	0.484734	0.481532	0.00597335
PGA13_m2	0.00349783	0	0	0		P5P35	0.335643	0.326984	0.32969	0.340156	0.333118	0.00592424		PGA13_m2	0	0	0	0		PYR13	0.332389	0.326221	0.324141	0.326779	0.327382	0.00352555
PGA13_m3	0	0.00124936	0.014076	0.00334653		Mal14	0.359169	0.357127	0.351561	0.35527	0.355782	0.00323309		PGA13_m3	0	0	0	0		P5P35	0.336205	0.341346	0.334191	0.345285	0.339257	0.00502248
PGA23_m0	0.0117271	0.0308178	0.00455051	0.0158103		Mal24	0.362947	0.359896	0.36635	0.356188	0.361345	0.00433257		PGA23_m0	0.0232903	0.04708	0.0468384	0.0305324		CIT16	0.377293	0.37115	0.370923	0.358854	0.369555	0.00772009
PGA23_m1	0.988273	0.969182	0.995449	0.98419		Ala23	0.469425	0.472443	0.474695	0.472634	0.472299	0.00217071		PGA23_m1	0.97671	0.95292	0.953162	0.969468		GAP23	0.481163	0.473853	0.474766	0.469363	0.474786	0.00486329
PGA23_m2	0	0	0	0		Ala123	0.327897	0.32975	0.327931	0.326311	0.327972	0.0014058		PGA23_m2	0	0	0	0		F6P23	0.497174	0.494743	0.497424	0.498183	0.496881	0.00148839
P5P35_m0	0.145337	0.109196	0.107451	0.0579015		Asp12	0.383757	0.384799	0.385357	0.385548	0.384865	0.000804445		PYR13_m0	0.00283274	0.021337	0.0275777	0.020078		G6P56	0.468458	0.458493	0.461872	0.459773	0.462149	0.00443029
P5P35_m1	0.702396	0.817533	0.796027	0.863804		Asp24	0.350307	0.355467	0.358382	0.355865	0.355005	0.00338763		PYR13_m1	0.997167	0.978663	0.972422	0.979508		G6P23	0.473186	0.482352	0.489441	0.480478	0.481364	0.00668028
P5P35_m2	0.152267	0.0563945	0.0965217	0.0782201		Asp14	0.338962	0.342166	0.341818	0.33907	0.340504	0.00172441		PYR13_m2	0	0	0	0.0004142		Ala23	0.479906	0.479314	0.477503	0.478639	0.47884	0.00103119
P5P35_m3	0	0.0168765	0	7.47435e-05		Glu25	0.405962	0.412373	0.416497	0.413284	0.412029	0.00441436		PYR13_m3	0	0	0	0		Ala123	0.330195	0.327617	0.330072	0.327606	0.328872	0.00145696
Mal14_m0	0.0103892	0.015887	0.0234788	0.0166542		Glu15	0.391945	0.397439	0.399705	0.396556	0.396411	0.00325928		P5P35_m0	0.115424	0.122237	0.116795	0.139167		Asp12	0.384292	0.384686	0.38236	0.380216	0.382888	0.00205109
Mal14_m1	0.583265	0.567509	0.560864	0.568794		Gly12	0.464741	0.480039	0.47304	0.459932	0.469438	0.00890287		P5P35_m1	0.760537	0.735153	0.796327	0.685813		Asp24	0.359472	0.358881	0.359339	0.359148	0.35921	0.000256242
Mal14_m2	0.381209	0.399565	0.406675	0.400701		Ile26	0.396149	0.401564	0.403863	0.403837	0.401353	0.0036332		P5P35_m2	0.124039	0.138944	0.0543882	0.17502		Asp14	0.345707	0.344449	0.34551	0.345205	0.345218	0.00055281
Mal14_m3	0.00955254	0.0062875	0.00389747	0.0045209		Leu26	0.377884	0.382912	0.383781	0.382218	0.381699	0.00262242		P5P35_m3	0	0.00366569	0.0324897	0		Glu25	0.414457	0.413916	0.413821	0.413626	0.413955	0.000355857
Mal14_m4	0.0155838	0.0107514	0.00508464	0.00932986		Lys26	0.400454	0.409942	0.399789	0.408305	0.404623	0.00524704		Cit16_m0	0.0169314	0.0209071	0.0234588	0.0320733		Glu15	0.399587	0.399666	0.400477	0.399361	0.399772	0.000487154
Mal24_m0	0.0764873	0.0764924	0.059156	0.0849576		Phe12	0.47071	0.475023	0.479238	0.475877	0.475212	0.00350971		Cit16_m1	0.0826751	0.1247	0.117989	0.127282		Gly12	0.484029	0.482627	0.484359	0.484145	0.48379	0.000787164
Mal24_m1	0.758184	0.767328	0.782637	0.76152		Phe29	0.376294	0.378049	0.378715	0.375561	0.377155	0.00147373		Cit16_m2	0.542899	0.484334	0.487163	0.499409		Ile26	0.407017	0.406802	0.406195	0.406427	0.40661	0.000368575
Mal24_m2	0.165328	0.156179	0.158207	0.153523		Phe19	0.336972	0.337304	0.338914	0.336759	0.337487	0.000977427		Cit16_m3	0.347819	0.361535	0.365039	0.338801		Leu26	0.396571	0.394791	0.400911	0.398802	0.397769	0.00266096
Mal24_m3	0	0	0	0		Ser12	0.469465	0.472314	0.47658	0.460119	0.46962	0.00697587		Cit16_m4	0	0.000180724	0	0.00174361		Lys26	0.40393	0.402626	0.403688	0.404747	0.403748	0.000874433
ALA23_m0	0.0611504	0.055114	0.0506097	0.054731		Ser23	0.476159	0.483956	0.484763	0.474017	0.479724	0.00543385		Cit16_m5	0.00622566	0.00185846	0	0.000502635		Phe12	0.479804	0.482757	0.484663	0.483426	0.482663	0.00206271
ALA23_m1	0.93885	0.944886	0.94939	0.945269		Ser13	0.322161	0.323012	0.325137	0.319353	0.322416	0.00239499		Cit16_m6	0.00344967	0.0064852	0.00635074	0.000189105		Phe29	0.377543	0.377607	0.377515	0.377497	0.37754	4.8254e-05
ALA23_m2	0	0	0	0		Tyr12	0.47168	0.477426	0.480992	0.472027	0.475531	0.00449134		GAP23_m0	0.0376734	0.0522936	0.0504688	0.0612749		Phe19	0.33851	0.338493	0.338101	0.339264	0.338592	0.000486379
ALA123_m0	0.0378216	0.0293315	0.0216014	0.0303351		Tyr29	0.376093	0.381205	0.379797	0.381976	0.379768	0.00261064		GAP23_m1	0.962327	0.947706	0.949531	0.938725		Ser12	0.483528	0.480045	0.478135	0.479592	0.480325	0.00228564
ALA123_m1	0.940667	0.952087	0.973003	0.960398		Tyr19	0.348562	0.345781	0.338535	0.333155	0.341508	0.00699118		GAP23_m2	0	0	0	0		Ser23	0.488344	0.483061	0.489023	0.483982	0.486102	0.00301676
ALA123_m2	0.0215116	0.0185819	0.00539515	0.00926725		Val25	0.468069	0.470531	0.473219	0.472113	0.470983	0.00223385		F6P23_m0	0.00565218	0.0105132	0.00515253	0.00363316		Ser13	0.327789	0.327085	0.327785	0.327763	0.327605	0.000347385
ALA123_m3	0	0	0	0		Val15	0.378215	0.389862	0.384823	0.381894	0.383699	0.00491871		F6P23_m1	0.994348	0.989487	0.994847	0.996367		Tyr12	0.48813	0.482015	0.484844	0.483885	0.484719	0.00255987
ASP12_m0	0.232487	0.230403	0.229286	0.228904										F6P23_m2	0	0	0	0		Tyr29	0.381037	0.386008	0.3799	0.378707	0.381413	0.00320789
ASP12_m1	0.767513	0.769597	0.770714	0.771096										G6P56_m0	0.0853996	0.0830133	0.0795787	0.0804535		Tyr19	0.337485	0.338862	0.337644	0.337228	0.337804	0.000725329
ASP12_m2	0	0	0	0										G6P56_m1	0.892286	0.916987	0.917099	0.919546		Val25	0.474786	0.474114	0.474125	0.473864	0.474222	0.000394984
ASP24_m0	0.101992	0.0928031	0.0865798	0.0928067										G6P56_m2	0.0223147	0	0.00332267	0		Val15	0.384937	0.386432	0.384251	0.385765	0.385346	0.000952739
ASP24_m1	0.745095	0.747992	0.751694	0.746793										G6P23_m0	0.0536284	0.0352963	0.0211184	0.0390438
ASP24_m2	0.152913	0.159205	0.161726	0.1604										G6P23_m1	0.946372	0.964704	0.978882	0.960956
ASP24_m3	0	0	0	0										G6P23_m2	0	0	0	0
ASP14_m0	0.0407412	0.0341306	0.0283173	0.0342404										ALA23_m0	0.0401875	0.0413718	0.0449942	0.0427227
ASP14_m1	0.564994	0.565806	0.576095	0.575518										ALA23_m1	0.959812	0.958628	0.955006	0.957277
ASP14_m2	0.393103	0.398699	0.395588	0.39008										ALA23_m2	0	0	0	0
ASP14_m3	0	0	0	4.47997e-05										ALA123_m0	0.0135216	0.0208822	0.0165347	0.0189352
ASP14_m4	0.00116224	0.00136455	0	0.000116541										ALA123_m1	0.982373	0.975385	0.976714	0.979312
GLU25_m0	0.0398017	0.0344824	0.0281316	0.0363129										ALA123_m2	0.00410543	0.00373326	0.00675117	0.00175228
GLU25_m1	0.297793	0.282707	0.279777	0.275777										ALA123_m3	0	0	0	0
GLU25_m2	0.661783	0.682228	0.691078	0.68714										ASP12_m0	0.231417	0.230628	0.23528	0.239568
GLU25_m3	0	0	0	0										ASP12_m1	0.768583	0.769372	0.76472	0.760432
GLU25_m4	0.000622634	0.000582675	0.00101348	0.000770337										ASP12_m2	0	0	0	0
GLU15_m0	0.0245979	0.019586	0.0146222	0.0232469										ASP24_m0	0.091413	0.0900047	0.090194	0.0901511
GLU15_m1	0.124468	0.122318	0.120281	0.12235										ASP24_m1	0.738759	0.743347	0.741595	0.742253
GLU15_m2	0.718892	0.710928	0.722292	0.706726										ASP24_m2	0.169828	0.166648	0.168211	0.167596
GLU15_m3	0.131369	0.14641	0.140183	0.145703										ASP24_m3	0	0	0	0
GLU15_m4	0	0	0	0										ASP14_m0	0.0263561	0.0281708	0.0229372	0.0245735
GLU15_m5	0.000673603	0.000757584	0.00262188	0.00197398										ASP14_m1	0.566449	0.567273	0.572085	0.571449
GLY12_m0	0.070518	0.0624778	0.0539197	0.0833769										ASP14_m2	0.4062	0.403852	0.404978	0.40327
GLY12_m1	0.929482	0.914966	0.94608	0.913381										ASP14_m3	0	0	0	0
GLY12_m2	0	0.0225566	0	0.00324169										ASP14_m4	0.000994959	0.000704256	0	0.000707964
ILE26_m0	0.0256733	0.0198764	0.0146377	0.0185861										GLU25_m0	0.0260313	0.0263763	0.0272077	0.0274424
ILE26_m1	0.109812	0.106068	0.105387	0.103622										GLU25_m1	0.291163	0.291812	0.290302	0.291022
ILE26_m2	0.724591	0.722472	0.727989	0.720743										GLU25_m2	0.682279	0.681697	0.68249	0.681331
ILE26_m3	0.138934	0.150556	0.150989	0.155584										GLU25_m3	0	0	0	0
ILE26_m4	0	0	0	0										GLU25_m4	0.000526536	0.000114504	0	0.000204742
ILE26_m5	0.000989996	0.00102786	0.000996918	0.00146576										GLU15_m0	0.0110325	0.010631	0.0102451	0.0119261
LEU26_m0	0.0242604	0.0177812	0.0123391	0.0159217										GLU15_m1	0.132391	0.129588	0.133109	0.130213
LEU26_m1	0.0814121	0.0804107	0.0802518	0.0836647										GLU15_m2	0.707019	0.71434	0.703261	0.709366
LEU26_m2	0.876531	0.871991	0.885156	0.875577										GLU15_m3	0.148142	0.143572	0.152085	0.147309
LEU26_m3	0.016619	0.0292769	0.0212304	0.0233575										GLU15_m4	0	0	0	0
LEU26_m4	0.000801757	0.000363645	0.000464913	0.00119763										GLU15_m5	0.00141554	0.00186896	0.00129961	0.00118629
LEU26_m5	0.000376151	0.000176049	0.000557966	0.000281514										GLY12_m0	0.0319423	0.0347455	0.031282	0.0317099
LYS26_m0	0.0321235	0.0178647	0.02021	0.0268336										GLY12_m1	0.968058	0.965254	0.968718	0.96829
LYS26_m1	0.114717	0.0745222	0.120401	0.106007										GLY12_m2	0	0	0	0
LYS26_m2	0.697118	0.751737	0.709756	0.671179										ILE26_m0	0.00903394	0.00935847	0.00918457	0.00991214
LYS26_m3	0.143056	0.153434	0.142243	0.193174										ILE26_m1	0.111378	0.110533	0.11094	0.111581
LYS26_m4	0.000777713	0.000798233	0.00464504	0.000393546										ILE26_m2	0.71822	0.719127	0.721884	0.71729
LYS26_m5	0.0122083	0.00164433	0.00274482	0.00241292										ILE26_m3	0.159788	0.159843	0.156843	0.160056
PHE12_m0	0.0585795	0.0499542	0.0415234	0.0492262										ILE26_m4	0	0	0	0
PHE12_m1	0.941421	0.950046	0.958477	0.949795										ILE26_m5	0.00158049	0.00113832	0.00114776	0.0011609
PHE12_m2	0	0	0	0.000979258										LEU26_m0	0.00992709	0.00903223	0.0102662	0.011568
PHE29_m0	0.0189806	0.0136951	0.00873302	0.0142486										LEU26_m1	0.108798	0.103021	0.108546	0.115731
PHE29_m1	0.00513931	0.00536321	0.00459834	0.0049168										LEU26_m2	0.784125	0.805922	0.758639	0.755324
PHE29_m2	0.0606426	0.0624317	0.0602468	0.0588024										LEU26_m3	0.082791	0.0690623	0.111464	0.101878
PHE29_m3	0.779356	0.783098	0.803726	0.80909										LEU26_m4	0.0143589	0.0129123	0.0110845	0.0154989
PHE29_m4	0.134858	0.134043	0.121523	0.111616										LEU26_m5	0	5.05647e-05	0	0
PHE29_m5	0	0	0	0										LYS26_m0	0.0190909	0.0191227	0.0193555	0.0192869
PHE29_m6	0.000754764	0.000885933	0.000894829	0.00106567										LYS26_m1	0.116496	0.117618	0.119718	0.116401
PHE29_m7	0.000252909	0.000483137	0.000235894	0.00024955										LYS26_m2	0.698665	0.701436	0.695527	0.696779
PHE29_m8	1.581e-05	0	4.20437e-05	1.12e-05										LYS26_m3	0.159723	0.157653	0.157571	0.158738
PHE19_m0	0.0193481	0.012814	0.00827522	0.0132885										LYS26_m4	0.00346863	0.00116749	0.00418944	0.00641334
PHE19_m1	0.00388896	0.00510801	0.00356661	0.0048218										LYS26_m5	0.00255616	0.00300252	0.00363937	0.00238241
PHE19_m2	0.0510298	0.0564711	0.052003	0.054125										LYS16_m0	0.0120304	0.0118106	0.0108317	0.011612
PHE19_m3	0.781666	0.789158	0.805252	0.797134										LYS16_m1	0.0852612	0.0811774	0.0858585	0.0863716
PHE19_m4	0.142527	0.133655	0.129675	0.128858										LYS16_m2	0.626558	0.625175	0.62856	0.623991
PHE19_m5	0	0.00189142	0	0										LYS16_m3	0.275211	0.270644	0.274086	0.276928
PHE19_m6	0.000295088	0.00043061	0.000580956	0.00152345										LYS16_m4	0	0	0.000213374	5.4e-06
PHE19_m7	0.000551189	0.000221419	0.000461437	0.000211287										LYS16_m5	0.000447359	0.00161242	0.000450175	0
PHE19_m8	0.000184414	0.000250577	0.000185453	3.83693e-05										LYS16_m6	0.000492229	0.00958123	0	0.00109206
PHE19_m9	0.000509992	0	0	0										PHE12_m0	0.0403914	0.0344856	0.0306734	0.0331479
SER12_m0	0.0610693	0.0553717	0.0468406	0.079762										PHE12_m1	0.959609	0.965514	0.969327	0.966852
SER12_m1	0.938931	0.944628	0.953159	0.920238										PHE12_m2	0	0	0	0
SER12_m2	0	0	0	0										PHE29_m0	0.00354506	0.00360136	0.00355993	0.00431579
SER23_m0	0.0559394	0.0405768	0.0357738	0.0658178										PHE29_m1	0.00473361	0.00479563	0.00414964	0.00435441
SER23_m1	0.935804	0.950934	0.958927	0.92033										PHE29_m2	0.0632203	0.0634342	0.0638505	0.0638442
SER23_m2	0.00825656	0.00848947	0.00529939	0.0138525										PHE29_m3	0.827046	0.825279	0.828174	0.824302
SER13_m0	0.0467165	0.0395868	0.0305722	0.061022										PHE29_m4	0.100489	0.102099	0.0990824	0.102155
SER13_m1	0.940084	0.951791	0.963444	0.921491										PHE29_m5	0	0	0	0
SER13_m2	0.0131998	0.00862241	0.00598372	0.015893										PHE29_m6	0.000733978	0.000590734	0.000878038	0.000804266
SER13_m3	0	0	0	0.00159375										PHE29_m7	0.000185096	0.000186505	0.000294806	0.000216227
TYR12_m0	0.0566391	0.050709	0.0380158	0.0559456										PHE29_m8	4.72067e-05	1.31667e-05	1.03e-05	7.96667e-06
TYR12_m1	0.943361	0.943731	0.961984	0.944054										PHE19_m0	0.00308683	0.00283673	0.00306006	0.00373732
TYR12_m2	0	0.00556029	0	0										PHE19_m1	0.00341821	0.00374971	0.00373618	0.00334745
TYR29_m0	0.0236773	0.0118673	0.0128876	0.0192847										PHE19_m2	0.0518201	0.0530846	0.0509857	0.0545445
TYR29_m1	0.00882636	0.00814151	0.0070933	0.00815166										PHE19_m3	0.831049	0.828799	0.834754	0.823419
TYR29_m2	0.0664598	0.0739533	0.0637195	0.0606143										PHE19_m4	0.109291	0.110194	0.106622	0.110288
TYR29_m3	0.758717	0.762919	0.785256	0.73883										PHE19_m5	2.10667e-05	0	0	0
TYR29_m4	0.133491	0.127477	0.121115	0.16711										PHE19_m6	0.000549781	0.000372749	4.725e-05	0.0039782
TYR29_m5	0	0.00225595	0	0										PHE19_m7	0.000299619	0.000601151	0.000194077	0.000156385
TYR29_m6	0.00639849	0.0107356	0.00627837	0.00121804										PHE19_m8	0.000464291	0.00036269	0.000600728	0.000194466
TYR29_m7	0.000941794	0.00196693	0.00325658	0.00413505										PHE19_m9	0	0	0	0.000334511
TYR29_m8	0.0014877	0.000683536	0.000393593	0.000655828										SER12_m0	0.0329442	0.0399101	0.0437307	0.0408167
TYR19_m0	0.018569	0.0139612	0.00885171	0.0176985										SER12_m1	0.967056	0.96009	0.956269	0.959183
TYR19_m1	0.0048902	0.0108542	0.00469609	0.00512939										SER12_m2	0	0	0	0
TYR19_m2	0.0563242	0.050055	0.0535258	0.0590668										SER23_m0	0.0233929	0.0367947	0.0248064	0.0332976
TYR19_m3	0.747669	0.763359	0.803885	0.80581										SER23_m1	0.976527	0.96029	0.972341	0.965441
TYR19_m4	0.143683	0.138967	0.12691	0.108744										SER23_m2	8.0576e-05	0.00291583	0.00285219	0.00126153
TYR19_m5	0	0.00682478	0	0.000550427										SER13_m0	0.017345	0.0296487	0.0211817	0.02449
TYR19_m6	0.000636009	0.0033251	0.000663764	0.00156436										SER13_m1	0.981943	0.959449	0.974281	0.967732
TYR19_m7	0.0280411	0.000272138	0.00043927	0.00090586										SER13_m2	0.000711707	0.0109023	0.00453727	0.00777812
TYR19_m8	1.31667e-05	0.0122896	0.000540127	0.000530186										SER13_m3	0	0	0	0
TYR19_m9	0.000174222	9.11173e-05	0.000488143	0										TYR12_m0	0.0237391	0.0359695	0.0356075	0.0408683
VAL25_m0	0.0232014	0.0179126	0.0128853	0.0143507										TYR12_m1	0.976261	0.964031	0.959098	0.950493
VAL25_m1	0.0815305	0.0820496	0.081355	0.0833185										TYR12_m2	0	0	0.00529454	0.00863849
VAL25_m2	0.895163	0.900038	0.90576	0.902094										TYR29_m0	0.00827363	0.00719104	0.00669495	0.00716139
VAL25_m3	0	0	0	0										TYR29_m1	0.00711615	0.00753523	0.00609277	0.00716294
VAL25_m4	0.000104929	0	0	0.000236888										TYR29_m2	0.063222	0.0615692	0.0642854	0.067152
VAL15_m0	0.023521	0.0165653	0.0118964	0.0141125										TYR29_m3	0.799744	0.800574	0.813286	0.810606
VAL15_m1	0.0640239	0.0616796	0.0623358	0.0650829										TYR29_m4	0.106345	0.0924239	0.098797	0.0968007
VAL15_m2	0.911619	0.899868	0.922323	0.919819										TYR29_m5	0.00627511	0	0	0.00230808
VAL15_m3	0	0	0	0										TYR29_m6	0.00474346	0.0293138	0.0075209	0.00513764
VAL15_m4	0.000365853	0.0215404	8.921e-05	0.00017943										TYR29_m7	0.00396065	0.0010504	0.00222202	0.00256839
VAL15_m5	0.000469833	0.000346854	0.00335551	0.000806202										TYR29_m8	0.000320191	0.000342274	0.00110115	0.00110242
														TYR19_m0	0.00356	0.00298758	0.0030891	0.00444444
														TYR19_m1	0.00512117	0.00528517	0.00588736	0.0049155
														TYR19_m2	0.0585947	0.0530477	0.0552651	0.0571698
														TYR19_m3	0.823866	0.825877	0.825216	0.824146
														TYR19_m4	0.106158	0.109157	0.109156	0.106773
														TYR19_m5	0	0	0	0.000221311
														TYR19_m6	0.0014484	0.00224544	0.000619102	0.00173754
														TYR19_m7	0.000217165	0.000717039	0.00012934	0.000176736
														TYR19_m8	0.000696515	0.000523157	0.000259277	0.000250693
														TYR19_m9	0.000338086	0.000159705	0.000378645	0.000165594
														VAL25_m0	0.00768008	0.00771357	0.00795516	0.00833818
														VAL25_m1	0.085494	0.0881178	0.0875887	0.0895105
														VAL25_m2	0.906826	0.904169	0.904456	0.90133
														VAL25_m3	0	0	0	0
														VAL25_m4	0	0	0	0.000820906
														VAL15_m0	0.00664106	0.00637542	0.00696077	0.00762983
														VAL15_m1	0.0659835	0.0671052	0.066236	0.0648799
														VAL15_m2	0.925673	0.922231	0.926288	0.924502
														VAL15_m3	0	0	1.505e-05	0
														VAL15_m4	0.00115656	0.000848101	0.00010439	0
														VAL15_m5	0.000545685	0.0034406	0.000395574	0.00298836
