# Supplementary material for: Acetol biosynthesis enables NADPH balance during nitrogen limitation in engineered Escherichia coli
Source: Microb Cell Fact. 2025 Mar 16;24:65. doi: 10.1186/s12934-025-02687-z (PMC11910842; doi:10.1186/s12934-025-02687-z)
Supplement: Supplementary file 4 — Supplementary Material 4. [file 12934_2025_2687_MOESM4_ESM.xlsx]

## Sheet: S4
Supplementary File S4. Metabolic flux ratios and mean absolute error (MAE) estimated by SUMOFLUX during growth and nitrogen-limited phase of E. coli B4 on 2-13C glycerol
	Growth phase on 2-13C glycerol					Growth phase on 2-13C glycerol								Nitrogen-limited phase on 2-13C glycerol					Nitrogen-limited phase on 2-13C glycerol
	R#	Flux ratio	Mean estimate	MAE		1: Flux into PPP								R#	Flux ratio	Mean estimate	MAE		1: Flux into PPP
	R1	Flux into PPP	0.32	0.08		Time (h)	Quantile 0.10	Quantile 0.50	Quantile 0.90	Mean				R1	Flux into PPP	0.3675	0.09		Time (h)	Quantile 0.10	Quantile 0.50	Quantile 0.90	Mean
	R2	Pyruvate from ED pathway	0.4575	0.09		13.75	0.15	0.34	0.48	0.32				R2	Pyruvate from ED pathway	0.6675	0.11		24.25	0.17	0.4	0.49	0.36
	R3	Pyruvate from malic enzyme	0.0475	0.02		15	0.15	0.33	0.47	0.31				R3	Pyruvate from malic enzyme	0.04	0.01		25.37	0.21	0.4	0.49	0.37
	R4	Gluconeogenesis (PEP from OAA)	0.26	0.09		16.33	0.15	0.34	0.49	0.33				R4	Gluconeogenesis (PEP from OAA)	0.295	0.04		26.37	0.22	0.41	0.49	0.37
	R5	Anaplerosis (OAA from PEP)	0.6425	0.02		17.8	0.15	0.34	0.48	0.32				R5	Anaplerosis (OAA from PEP)	0.735	0.02		27.37	0.19	0.4	0.49	0.37
	R6	Oxaloacetate from TCA	0.07	0.03										R6	Oxaloacetate from TCA	0.02	0.01
	R7	Oxaloacetate from glyoxylate shunt	0.3325	0.02		2: Pyruvate from ED								R7	Oxaloacetate from glyoxylate shunt	0.2825	0.01		2: Pyruvate from ED
	R8	PEP from glycolysis	0.7175	0.09		Time (h)	Quantile 0.10	Quantile 0.50	Quantile 0.90	Mean				R8	PEP from glycolysis	0.715	0.04		Time (h)	Quantile 0.10	Quantile 0.50	Quantile 0.90	Mean
	R9	SER biosynthesis	0.1775	0.09		13.75	0.07	0.42	0.72	0.39				R9	SER biosynthesis	0.11	0.12		24.25	0.3	0.7	0.9	0.64
	R10	GAP to BPG	0.6375	0.06		15	0.12	0.49	0.78	0.47				R10	GAP to BPG	0.62	0.08		25.37	0.49	0.75	0.89	0.7
	R11	GAP to FBP	0.375	0.06		16.33	0.21	0.62	0.84	0.58				R11	GAP to FBP	0.405	0.07		26.37	0.47	0.73	0.91	0.7
	R12	GAP from PPP	0.02	0.01		17.8	0.07	0.39	0.74	0.39				R12	GAP from PPP	0.01	0		27.37	0.29	0.68	0.87	0.63
						3: Pyruvate from malic enzyme													3: Pyruvate from malic enzyme
						Time (h)	Quantile 0.10	Quantile 0.50	Quantile 0.90	Mean									Time (h)	Quantile 0.10	Quantile 0.50	Quantile 0.90	Mean
						13.75	0.01	0.05	0.1	0.05									24.25	0	0.03	0.08	0.04
						15	0.01	0.05	0.1	0.05									25.37	0	0.02	0.06	0.03
						16.33	0.01	0.04	0.08	0.04									26.37	0	0.03	0.11	0.05
						17.8	0.01	0.05	0.09	0.05									27.37	0	0.03	0.09	0.04
						4: Gluconeogenesis (PEP from OAA)													4: Gluconeogenesis (PEP from OAA)
						Time (h)	Quantile 0.10	Quantile 0.50	Quantile 0.90	Mean									Time (h)	Quantile 0.10	Quantile 0.50	Quantile 0.90	Mean
						13.75	0.05	0.25	0.53	0.26									24.25	0	0.27	0.56	0.3
						15	0.05	0.24	0.53	0.26									25.37	0	0.27	0.52	0.29
						16.33	0.02	0.22	0.54	0.26									26.37	0	0.27	0.52	0.29
						17.8	0.05	0.25	0.53	0.26									27.37	0	0.27	0.55	0.3
						5: Anaplerosis (OAA from PEP)													5: Anaplerosis (OAA from PEP)
						Time (h)	Quantile 0.10	Quantile 0.50	Quantile 0.90	Mean									Time (h)	Quantile 0.10	Quantile 0.50	Quantile 0.90	Mean
						13.75	0.55	0.62	0.75	0.64									24.25	0.52	0.76	0.86	0.73
						15	0.55	0.62	0.73	0.64									25.37	0.52	0.75	0.86	0.73
						16.33	0.56	0.63	0.73	0.64									26.37	0.52	0.75	0.87	0.73
						17.8	0.57	0.63	0.75	0.65									27.37	0.65	0.76	0.86	0.75
						6: Oxaloacetate from TCA													6: Oxaloacetate from TCA
						Time (h)	Quantile 0.10	Quantile 0.50	Quantile 0.90	Mean									Time (h)	Quantile 0.10	Quantile 0.50	Quantile 0.90	Mean
						13.75	0.01	0.05	0.15	0.07									24.25	0	0.02	0.04	0.02
						15	0.01	0.05	0.15	0.07									25.37	0	0.02	0.04	0.02
						16.33	0.01	0.05	0.13	0.07									26.37	0	0.02	0.04	0.02
						17.8	0.01	0.05	0.15	0.07									27.37	0	0.02	0.04	0.02
						7: Oxaloacetate from glyoxylate shunt													7: Oxaloacetate from glyoxylate shunt
						Time (h)	Quantile 0.10	Quantile 0.50	Quantile 0.90	Mean									Time (h)	Quantile 0.10	Quantile 0.50	Quantile 0.90	Mean
						13.75	0.24	0.35	0.43	0.34									24.25	0.14	0.24	0.35	0.27
						15	0.23	0.35	0.42	0.33									25.37	0.16	0.26	0.47	0.29
						16.33	0.24	0.34	0.41	0.33									26.37	0.15	0.26	0.47	0.29
						17.8	0.22	0.34	0.41	0.33									27.37	0.16	0.25	0.35	0.28
						8: PEP from glycolysis													8: PEP from glycolysis
						Time (h)	Quantile 0.10	Quantile 0.50	Quantile 0.90	Mean									Time (h)	Quantile 0.10	Quantile 0.50	Quantile 0.90	Mean
						13.75	0.37	0.78	0.96	0.71									24.25	0.48	0.72	1	0.71
						15	0.38	0.77	0.97	0.71									25.37	0.5	0.72	1	0.73
						16.33	0.44	0.78	0.96	0.73									26.37	0.48	0.72	1	0.71
						17.8	0.49	0.75	0.96	0.72									27.37	0.49	0.71	1	0.71
						9: SER biosynthesis													9: SER biosynthesis
						Time (h)	Quantile 0.10	Quantile 0.50	Quantile 0.90	Mean									Time (h)	Quantile 0.10	Quantile 0.50	Quantile 0.90	Mean
						13.75	0.03	0.13	0.32	0.17									24.25	0.02	0.09	0.19	0.11
						15	0.03	0.13	0.32	0.17									25.37	0.02	0.08	0.19	0.11
						16.33	0.05	0.18	0.35	0.2									26.37	0.02	0.08	0.19	0.11
						17.8	0.03	0.13	0.32	0.17									27.37	0.02	0.09	0.19	0.11
						10: GAP to BPG													10: GAP to BPG
						Time (h)	Quantile 0.10	Quantile 0.50	Quantile 0.90	Mean									Time (h)	Quantile 0.10	Quantile 0.50	Quantile 0.90	Mean
						13.75	0.42	0.65	0.91	0.65									24.25	0.42	0.61	0.82	0.62
						15	0.42	0.66	0.89	0.65									25.37	0.46	0.61	0.73	0.61
						16.33	0.37	0.58	0.84	0.59									26.37	0.49	0.62	0.73	0.62
						17.8	0.42	0.68	0.92	0.66									27.37	0.45	0.64	0.78	0.63
						11: GAP to FBP													11: GAP to FBP
						Time (h)	Quantile 0.10	Quantile 0.50	Quantile 0.90	Mean									Time (h)	Quantile 0.10	Quantile 0.50	Quantile 0.90	Mean
						13.75	0.11	0.32	0.54	0.33									24.25	0.19	0.39	0.57	0.38
						15	0.12	0.36	0.59	0.36									25.37	0.28	0.42	0.58	0.43
						16.33	0.28	0.51	0.65	0.47									26.37	0.27	0.4	0.63	0.41
						17.8	0.1	0.32	0.56	0.34									27.37	0.28	0.39	0.54	0.4
						12: GAP from PPP													12: GAP from PPP
						Time (h)	Quantile 0.10	Quantile 0.50	Quantile 0.90	Mean									Time (h)	Quantile 0.10	Quantile 0.50	Quantile 0.90	Mean
						13.75	0	0.02	0.04	0.02									24.25	0	0.01	0.02	0.01
						15	0	0.02	0.04	0.02									25.37	0	0	0.01	0.01
						16.33	0	0.02	0.04	0.02									26.37	0	0	0.01	0.01
						17.8	0.01	0.02	0.04	0.02									27.37	0	0	0.01	0.01
