# Supplementary material for: Acetol biosynthesis enables NADPH balance during nitrogen limitation in engineered Escherichia coli
Source: Microb Cell Fact. 2025 Mar 16;24:65. doi: 10.1186/s12934-025-02687-z (PMC11910842; doi:10.1186/s12934-025-02687-z)
Supplement: Supplementary file 5 — Supplementary Material 5. [file 12934_2025_2687_MOESM5_ESM.xlsx]

## Sheet: S5
Supplementary File 5. Metabolic fluxes of E. coli B4 on 2-13C glycerol during growth and nitrogen-limited phase
reaction id	reaction stoichiometry	Growth phase on 2-13C glycerol		Nitrogen-limited phase on 2-13C glycerol
		absolute flux	normalized flux	absolute flux	normalized flux
		mmol gCDW-1 h-1		mmol gCDW-1 h-1
glyc_up	glycerol --> DHAP	9.2134	1	1.395	1
actl_out	Actl --> Acetol	0	0	0.93	0.666667
pyr_out	PYR --> Pyruvate	0	0	0.100505	0.0720465
cit_out	Cit --> Citrate	1.84268	0.2	0	0
co2_out	CO2 --> CO2out	3.71153	0.40284	0.0155	0.0111111
G6P_bm	G6P --> G6Pbm	1.20751	0.13106	0.068113	0.0488265
PGA_bm	PGA --> PGAbm	0.981096	0.106486	0.156774	0.112383
P5P_bm	P5P --> P5Pbm	0	0	0	0
PEP_bm	PEP --> PEPbm	0	0	0	0
PYR_bm	PYR --> PYRbm	0	0	0	0
OGA_bm	OGA --> OGAbm	0	0	0	0
OAA_bm	OAA --> OAAbm	0	0	0	0
E4P_bm	E4P --> E4Pbm	0	0	0	0
PHE_bm	PHE --> PHEbm	0	0	0	0
ALA_bm	ALA --> ALAbm	0	0	0	0
ASP_bm	ASP --> ASPbm	0	0	0	0.021091
GLU_bm	GLU --> GLUbm	0	0	0	0
GLY_bm	GLY --> GLYbm	0	0	0	0
HIS_bm	HIS --> HISbm	0	0	0	0
ILE_bm	ILE --> ILEbm	0	0	0	0
LEU_bm	LEU --> LEUbm	0	0	0	0
LYS_bm	LYS --> LYSbm	0	0	0	0
SER_bm	SER --> SERbm	0	0.0971148	0	0.019426
THR_bm	THR --> THRbm	0	0	0.0294219	0
TYR_bm	TYR --> TYRbm	0	0	0	0
VAL_bm	VAL --> VALbm	0	0	0	0
PRO_bm	PRO --> PRObm	0	0	0	0
CYS_bm	CYS --> CYSbm	0.894757	0	0.0270992	0
GLN_bm	GLN --> GLNbm	0	0	0	0
ASN_bm	ASN --> ASNbm	0	0	0	0
ARG_bm	ARG --> ARGbm	0	0	0	0
MET_bm	MET --> METbm	0	0	0	0
TRP_bm	TRP --> TRPbm	0	0	0	0
pgm	G1P <=> G6P	0	0	0	0
pgi	F6P <=> G6P	2.758	0.299347	0.155269	0.111304
fbp	FBP --> F6P	2.74262	0.297677	0.150531	0.107907
pfk	F6P --> FBP	0	0	0	0
fba	DHAP + GAP <=> FBP	2.74262	0.297677	0.150531	0.107907
tpi	DHAP <=> GAP	6.47078	0.702323	0.314469	0.225426
gapdh	GAP --> BPG	5.26328	0.571263	0.246357	0.1766
bpg	BPG --> PGA	4.36852	0.474149	0.219257	0.157174
eno	PGA --> PEP	3.38743	0.367663	0.0742529	0.0532279
pyk	PEP --> PYR	2.44859	0.265765	0.0399777	0.0286578
zwf	G6P --> PG6	1.55049	0.168287	0.0871558	0.0624773
gnd	PG6 --> CO2 + P5P	0.0230749	0.00250449	0.00710738	0.0050949
TK1	2 P5P <=> GAP + S7P	0.00769163	0.000834831	0.00236913	0.0016983
TK2	E4P + P5P <=> F6P + GAP	0.00769163	0.000834831	0.00236913	0.0016983
TA	GAP + S7P <=> E4P + F6P	0.00769163	0.000834831	0.00236913	0.0016983
edp1	PG6 --> KDPG	1.52742	0.165782	0.0800484	0.0573824
edp2	KDPG --> GAP + PYR	1.52742	0.165782	0.0800484	0.0573824
pdh	PYR --> AcCoA + CO2	4.1486	0.450279	0.0243746	0.0174728
citl	AcCoA + OAA --> Cit	3.07216	0.333445	0.0243746	0.0174728
acnA	Cit <=> Act	1.22948	0.133445	0.0243746	0.0174728
acnB	Act <=> Icit	1.22948	0.133445	0.0243746	0.0174728
idh	Icit <=> CO2 + OGA	0.15305	0.0166117	0.000835046	0.0005986
sdh	OGA --> CO2 + Suc	0.15305	0.0166117	0.000835046	0.0005986
frdA	Suc <=> Fum	1.22948	0.133445	0.0243746	0.0174728
fum	Fum <=> Mal	1.22948	0.133445	0.0243746	0.0174728
mdh	Mal <=> OAA	2.13333	0.231547	0.0195213	0.0139937
gs1	Icit --> Glx + Suc	1.07643	0.116834	0.0235396	0.0168742
gs2	AcCoA + Glx --> Mal	1.07643	0.116834	0	0
mae	Mal --> CO2 + PYR	0.172585	0.018732	0.00485337	0.00347912
pyc	CO2 + PEP --> OAA	2.18604	0.237267	0.0651932	0.0467335
pck	OAA --> CO2 + PEP	1.24721	0.135369	0.030918	0.0221634
mgsA	DHAP --> Actl	0	0	0.93	0.666667
gcl	2 Glx --> CO2 + PGA	0	0	0.0117698	0.00843712
kiv_out	2 PYR --> CO2 + KIV	0	0	0	0
cho_out	E4P + PYR --> CHO	0	0	0	0
ala_out	PYR --> ALA	0	0	0	0
asp_out	OAA --> ASP	0	0	0.0294219	0.021091
val_out	KIV --> VAL	0	0	0	0
leu_out	AcCoA + KIV --> CO2 + LEU	0	0	0	0
ser_out	BPG --> SER	0.894757	0.0971148	0.0270992	0.019426
gly_out	SER --> GLY + MTHF	0	0	0	0
his1_out	MTHF + P5P --> HIS	0	0	0	0
his2_out	GLU + MTHF --> HIS	0	0	0	0
thr_out	ASP --> THR	0	0	0.0294219	0
lys1_out	ASP + PYR --> CO2 + LYS	0	0	0	0
lys2_out	ASP + PYR --> CO2 + LYS	0	0	0	0
ile_out	PYR + THR --> CO2 + ILE	0	0	0	0
glu_out	OGA --> GLU	0	0	0	0
pro_out	GLU --> PRO	0	0	0	0
phe_out	CHO + PYR --> CO2 + PHE	0	0	0	0
tyr_out	CHO + PYR --> CO2 + TYR	0	0	0	0
arg_out	GLU + urea --> ARG	0	0	0	0
asn_out	ASP --> ASN	0	0	0	0
cys_out	SER --> CYS	0.894757	0	0.0270992	0
gln_out	GLU --> GLN	0	0	0	0
met_out	ASP + MTHF --> MET	0	0	0	0
trp_out	CHO + P5P --> CO2 + TRP	0	0	0	0
EX_urea	urea <=>	0	0	0	0
SP_glycerol	glycerol <--	-9.2134	-1	-1.395	-1
DM_G6Pbm	G6Pbm -->	1.20751	0.13106	0.068113	0.0488265
DM_PGAbm	PGAbm -->	0.981096	0.106486	0.156774	0.112383
DM_P5Pbm	P5Pbm -->	0	0	0	0
DM_PEPbm	PEPbm -->	0	0	0	0
DM_PYRbm	PYRbm -->	0	0	0	0
DM_OGAbm	OGAbm -->	0	0	0	0
DM_OAAbm	OAAbm -->	0	0	0	0
DM_E4Pbm	E4Pbm -->	0	0	0	0
DM_PHEbm	PHEbm -->	0	0	0	0
DM_ALAbm	ALAbm -->	0	0	0	0
DM_ASPbm	ASPbm -->	0	0	0	0.021091
DM_GLUbm	GLUbm -->	0	0	0	0
DM_GLYbm	GLYbm -->	0	0	0	0
DM_HISbm	HISbm -->	0	0	0	0
DM_ILEbm	ILEbm -->	0	0	0	0
DM_LEUbm	LEUbm -->	0	0	0	0
DM_LYSbm	LYSbm -->	0	0	0	0
DM_SERbm	SERbm -->	0	0.0971148	0	0.019426
DM_THRbm	THRbm -->	0	0	0.0294219	0
DM_TYRbm	TYRbm -->	0	0	0	0
DM_VALbm	VALbm -->	0	0	0	0
DM_PRObm	PRObm -->	0	0	0	0
DM_CYSbm	CYSbm -->	0.894757	0	0.0270992	0
DM_GLNbm	GLNbm -->	0	0	0	0
DM_ASNbm	ASNbm -->	0	0	0	0
DM_ARGbm	ARGbm -->	0	0	0	0
DM_METbm	METbm -->	0	0	0	0
DM_TRPbm	TRPbm -->	0	0	0	0
DM_Citrate	Citrate -->	1.84268	0.2	0	0
DM_CO2out	CO2out -->	3.71153	0.40284	0.0155	0.0111111
DM_Acetol	Acetol -->	0	0	0.93	0.666667
DM_Pyruvate	Pyruvate -->	0	0	0.100505	0.0720465
