# Supplementary material for: Acetol biosynthesis enables NADPH balance during nitrogen limitation in engineered Escherichia coli
Source: Microb Cell Fact. 2025 Mar 16;24:65. doi: 10.1186/s12934-025-02687-z (PMC11910842; doi:10.1186/s12934-025-02687-z)
Supplement: Supplementary file 6 — Supplementary Material 6. [file 12934_2025_2687_MOESM6_ESM.xlsx]

## Sheet: S6
Supplementary File S6. Estimated consumption and formation rates of NADH and NADPH from the metabolic model during the growth and nitrogen-limited phase of E. coli B4 on glycerol.
The model is not a complete representation of the entire metabolism as not all NADH and NADPH-consuming reactions are included.
	Phase	Cofactor	Rate (mmol gCDW-1 h-1)
	Growth phase	NADH conversion	17.9
		NADPH conversion	7.03
	Nitrogen-limited phase	NADH to NAD+	0.01
		NAD+ to NADH	1.03
		NADH to NAD+	0.97
		NAD+ to NADH	0.81
