# Supplementary material for: Acetol biosynthesis enables NADPH balance during nitrogen limitation in engineered Escherichia coli
Source: Microb Cell Fact. 2025 Mar 16;24:65. doi: 10.1186/s12934-025-02687-z (PMC11910842; doi:10.1186/s12934-025-02687-z)
Supplement: Supplementary file 7 — Supplementary Material 7. [file 12934_2025_2687_MOESM7_ESM.xlsx]

## Sheet: S7
Supplementary File S6. SNPs detected in the genome of E. coli B4
Chrom	Position	Annotation	Ref	Strain B4	Reads1	Reads2	VarFreq	Comparison with GenBank file
CP009273.1	360752	ID=id-CP009273.1:360752..360752;Note=variation between E.coli MG1655 and E.coli BW25113[MG1655 > BW25113][G > A];gbkey=misc_feature	A	G	207	6561	96,77%	lacI
CP009273.1	361806	n/a	G	A	254	3268	92,6%	promoter (?) lacI
CP009273.1	1022007	n/a	G	K	286	408	58,29%
CP009273.1	1022009	n/a	A	T	289	1377	82,6%
CP009273.1	1022011	n/a	T	G	294	1499	83,51%
CP009273.1	1022481	n/a	C	M	297	444	59,92%
CP009273.1	1022482	n/a	C	Y	301	440	59,14%
CP009273.1	1022490	n/a	A	W	310	312	0.5
CP009273.1	1317380	n/a	T	K	351	563	61,46%
CP009273.1	1317383	n/a	T	Y	350	572	61,97%
CP009273.1	1317384	n/a	T	Y	349	571	61,93%
CP009273.1	1317385	n/a	C	S	350	572	61,97%
CP009273.1	1393806	n/a	A	G	0	55	1	promoter upstream of fnr; KO artifact?
CP009273.1	1722077	n/a	A	G	0	52	1	promoter upstream of gloA; KO artefact?
CP009273.1	2719426	n/a	T	C	4	311	98,73%	- / -
CP009273.1	3148708	n/a	C	S	506	1223	70,65%
CP009273.1	4106933	ID=gene-BW25113_3926;Name=glpK;gbkey=Gene;gene=glpK;gene_biotype=protein_coding;gene_synonym=ECK3918,JW3897;locus_tag=BW25113_3926	T	A	0	328	1	glpK
CP009273.1	4149088	ID=cds-AIN34259.1;Parent=gene-BW25113_3961;Dbxref=NCBI_GP:AIN34259.1;Name=AIN34259.1;Note=activator%2C hydrogen peroxide-inducible genes;experiment=N-terminus verified by Edman degradation:PMID 1864839;gbkey=CDS;gene=oxyR;locus_tag=BW25113_3961;product=oxidative and nitrosative stress transcriptional regulator;protein_id=AIN34259.1;transl_table=11	T	A	0	299	1	oxyR
CP009273.1	4161915	n/a	C	Y	403	414	50,43%
CP009273.1	4161916	n/a	G	K	330	421	55,69%
CP009273.1	4161917	n/a	T	W	343	413	54,49%
CP009273.1	4161918	n/a	C	Y	344	414	53,77%
CP009273.1	4161919	n/a	A	W	344	413	54,49%
CP009273.1	4630141	n/a	C	T	0	70	1	promoter arcA
